# Supplementary material for: Genome-Wide Identification and Analysis of the Plant Cysteine Oxidase (PCO) Gene Family in Brassica napus and Its Role in Abiotic Stress Response
Source: Int J Mol Sci. 2023 Jul 8;24(14):11242. doi: 10.3390/ijms241411242 (PMC10379087; doi:10.3390/ijms241411242)
Supplement: Supplementary file 1 [file ijms-24-11242-s001.zip]

Archive with 2 entries (2 files):
- Supplemental Figure.pptx
- Supplemental Table.xlsx
